# Supplementary material for: Segmental analysis of human hair reveals intra-annual variation in 25(OH)D3 concentrations in modern and archaeological individuals
Source: Sci Rep. 2025 Jan 24;15:3078. doi: 10.1038/s41598-025-86097-6 (PMC11760916; doi:10.1038/s41598-025-86097-6)
Supplement: Supplementary file 2 — Supplementary Tables. [file 41598_2025_86097_MOESM2_ESM.xlsx]

## Sheet: Table S2
SI Table 2: 25-hydroxyvitamin D3 (25(OH)D3) concentration (pg/mg) from serially-sampled locks of human hair from modern study participants, including measured hair values and mass corrected data. For the longest locks of hair, δ 18O and δ2H data (‰) are also shown. No data refers to sample loss during analysis or sample below the detection limit.
Participant	Vitamin D				Stable isotopes
	Sample length (from crown, cm)	Sample mass (mg)	Measured hair 25(OH)D3 (pg/μL)	Mass corrected hair 25(OH)D3 (pg/mg)	Sample length (from crown, cm) for OH analysis	δ18O (‰)	δ2H (‰)	δ2H (‰)	%O	%H
						normalized to VSMOW	normalized with USGS 42 and USGS 43 hair, relative to VSMOW	normalized to VSMOW-SLAP
A	1	4.91	50.1544	510.425
	2	3.2	45.2878	708.064
	3	3.64	no data	no data
	4	2.6	48.7735	937.953
	5	0.93	no data	no data
	6	1.77	no data	no data
B	1	4.46	196.946	2207.91
	2	3.92	no data	no data
	3	4.44	613.921	6913.53
	4	3.24	259.217	4005.21
C	2	13.24	443.166	1674.09
	3	9.26	463.601	2502.16
	4	9.43	267.6	1418.28
	5	10.62	897.989	4226.23
	6	8.62	717.372	4160.13
	7.5	11.14	856.906	3844.7
D					1	10.5	-59	-86	22	5.2
					2	10.3	-59	-86	23.8	5.6
	3	10.13	110.927	547.299	3	10.6	-59	-86	23.3	5.5
					4	10.5	-58	-85	23	5.4
	5	9.52	122.665	644.25	5	10.7	-59	-85	23.6	5.6
					6	10.4	-58	-85	22.6	5.3
	7	9.18	58.196	317.041	7	10.8	-59	-85	23.8	5.6
					8	10.8	-58	-85	23	5.4
	9	8.97	49.1555	273.938	9	10.9	-59	-86	23.2	5.5
					10	10.7	-60	-86	24.6	5.9
	11	9.13	52.4329	287.021	11	10.5	-60	-86	23.6	5.6
					12	10.3	-60	-87	23.2	5.5
	13	7.6	50.3129	330.919	13	10.6	-61	-87	23.3	5.5
					14	10.4	-61	-87	23.2	5.5
	15	8.23	59.7222	362.832	15	10.2	-62	-88	23.2	5.5
					16	10.7	-61	-88	23	5.4
	17	8.13	92.0988	566.135	17	10.3	-61	-87	22.7	5.4
					18	10.8	-61	-88	22.9	5.4
					19	11	-61	-88	22.9	5.4
	20	7.25	120.482	831.143	20	10.7	-61	-88	22.8	5.4
					21	10.9	-62	-88	22.9	5.4
					22	11	-61	-88	23.1	5.4
	23	11.32	95.7546	422.944	23	10.9	-61	-87	22.8	5.3
					24	11.2	-61	-88	23.1	5.4
					25	11	-61	-87	22.8	5.3
	26	6.62	183.645	1387.89	26	11	-60	-87	23	5.4
					27	10.9	-61	-88	22.9	5.4
					28	10.9	-61	-88	23	5.4
					29	11	-61	-88	22.7	5.3
	30	7.91	223.41	1412.2	30	10	-62	-88	24	5.6
					31	10.5	-62	-87	23.8	5.5
					32	11	-61	-87	23.7	5.5
					33	10.8	-61	-86	24.1	5.6
	34	7.28	204.318	1402.89	34	10.9	-62	-87	23.8	5.5
					35	11.2	-62	-87	22.1	5.1
					36	11.1	-63	-88	24.1	5.5
					37	11.3	-62	-87	23.8	5.5
	38	8.25	198.648	1204.22	38	11.7	-62	-87	22.9	5.2
					39	11.3	-63	-89	23.7	5.5
					40	11	-63	-88	23.8	5.5
					41	11.2	-62	-87	24	5.5
	42	6.26	162.266	1295.22	42	11.2	-63	-88	23.6	5.4
					43	11.2	-63	-88	23.7	5.5
					44	11.4	-63	-88	24.1	5.6
	46	6.71	218.924	1631.33	46	10.9	-62	-88	23.5	5.4
					48.5	11.3	-62	-88	23.7	5.4
	50	6.06	248.616	2051.97
E	2	1.34	323.523	12071.8
	4	3.24	355.106	5480.03
	6	4.78	1210.79	12665.1
	8	5.81	3164.17	27230.4
	10	4.31	2554.66	29636.4
	12	5.84	5518.51	47247.5
	14	3.16	3715.64	58791.8
	16	2.49	3107.26	62394.7
	18	1.95	2568.25	65852.5
	19	1	1205.25	60262.4
F	1	5.98	2501.6	20916.4
	2	23.53	6601.39	14027.6
	3	21.34	8498.95	19913.2
	4	23.34	9335.67	19999.3
	5	17.33	6636.36	19147
	6	7.52	3837.3	25514
	7.5	3.37	1719.64	25514
G					2	12.7	-53	-81	23.8	5.5
	2	9.29	154.06	829.171	3	12.7	-53	-81	23.8	5.5
					4	12.7	-53	-81	24	5.5
	4	15.49	283.055	913.671	5	12.7	-53	-81	23.8	5.5
					6	12.6	-53	-81	24	5.5
	6	15.12	865.668	2862.66	7	12.2	-53	-81	23.9	5.4
					8	12.7	-53	-81	23.5	5.4
	8	15.16	1554.65	5127.48	9	12.7	-52	-80	23.8	5.5
					10	12.6	-51	-79	23.5	5.4
	10	12.41	683.345	2753.2	11	12.4	-52	-80	23.3	5.3
					12	12.7	-52	-80	23.2	5.3
	12	11.45	743.461	3246.55	13	12.7	-52	-80	23.4	5.3
					14	12.5	-53	-81	23.1	5.3
	14	12.55	871.38	3471.63	15	12.8	-52	-80	21.9	5
					16	12.7	-51	-79	22.2	5.1
	16	13.07	606.414	2319.87	17	13	-52	-80	23.3	5.3
					18	12.8	-52	-80	23.1	5.3
	18	14.78	758.605	2566.32	19	12.8	-52	-80	23	5.3
					20	12.7	-52	-80	23	5.3
	20	12.5	733.67	2934.68	21	12.7	-52	-80	22.7	5.2
					22	12.9	-53	-81	22.9	5.3
	22	12.34	335.842	1360.78	23	12.9	-51	-79	22.8	5.2
					24	12.9	-51	-79	22.8	5.2
	24	12.59	527.388	2094.47	25	12.9	-51	-79	22.7	5.3
					26	12.9	-51	-79	22.8	5.2
	26	10.96	777.88	3548.72	27	13	-51	-79	22.5	5.2
					28	13.2	-50	-78	22.6	5.3
	28	10.09	886.017	4390.57	29	13.1	-51	-79	22.7	5.3
					30	13.1	-50	-78	22.6	5.3
	30	10.24	1121.17	5474.46	31	12.6	-51	-79	22.8	5.4
					32	13	-50	-79	22.8	5.4
	32	9.1	1409.12	7742.44	33	12.7	-50	-78	22.7	5.4
					34	12.6	-51	-79	22.8	5.4
	34	9.93	1508.19	7594.1	35	12.8	-49	-78	22.9	5.4
					36	12.7	-49	-77	22.4	5.3
	36	8.11	1249.82	7705.43	37	12.6	-48	-77	22.4	5.3
					38	12.5	-50	-78	22.7	5.3
	38	8.53	1309.3	7674.7	39	12.4	-50	-78	23	5.3
					40	12.5	-48	-77	22.6	5.3
	40	7.22	998.638	6915.77	41	12.5	-49	-78	22.6	5.3
					42	12.4	-49	-78	22.6	5.3
	42	7.35	780.962	5312.67	43	12.3	-50	-79	22.5	5.3
					44	12.4	-48	-77	22.3	5.2
	44	6.51	932.524	7162.24
	46	4.74	562.862	5937.36	46	12.4	-49	-77	22.5	5.3
	48	4.54	536.794	5911.83
					48.5	12.6	-51	-79	22.2	5.3
	50	3.29	651.611	9902.9
H	1.5	3.89	23.0428	296.18
	2.5	3.25	12.7286	195.824
	3.5	3.28	10.8106	164.796
	4.5	4.47	15.3943	172.195
	5.5	3.8	14.506	190.869
	6.5	4.03	23.474	291.24
	9.5	7.2	47.5098	329.929
	12.5	7.06	no data	no data
	15.5	6.76	105.858	782.973
	18.5	4.65	73.8866	794.48
	22	3.44	45.8348	666.203
	26	2.39	49.5703	1037.03
I					1	10.1	-54	-81	22	5.2
					2	10.5	-53	-80	22.1	5.2
	2.5	9.16	23.8783	130.34
					3	10.4	-52	-79	21.8	5.2
					4	10.5	-52	-80	22.3	5.3
	4.5	8.08	no data	no data
					5	10.8	-53	-81	22.3	5.3
					6	10.2	-55	-82	22.2	5.3
	6.5	17.68	no data	no data
					7	10.6	-55	-82	22.2	5.3
					8	10.7	-55	-82	22.2	5.3
	8.5	6.01	no data	no data
					9	10.5	-57	-84	22.2	5.3
					10	10.5	-56	-83
	10.5	15.98	no data	no data
					11	10.9	-56	-82	22.2	5.3
					12	10.8	-56	-83	22	5.3
	12.5	15.93	18.4449	57.8935
					13	10.8	-55	-82	22.2	5.3
					14	10.8	-57	-84	22.4	5.4
	14.5	15	19.0077	63.359
					15	10.5	-56	-83	22.1	5.2
					16	11	-55	-82	22.1	5.2
	16.5	6.8	no data	no data
					17	11	-54	-81	22.4	5.3
					18	10.9	-55	-82	22.2	5.2
	18.5	13.83	32.6875	118.176
					19	11	-54	-81	22.6	5.3
					20	11	-54	-81	22.3	5.3
	20.5	7.65	no data	no data
					21	11.3	-55	-82	22.6	5.3
					22	11.4	-53	-81	22.6	5.3
	22.5	11.57	27.2409	117.722
					23	11.5	-53	-80	22.3	5.2
					24	11.6	-52	-79	22.1	5.2
	24.5	6.54	no data	no data
					25	11.4	-51	-79	20.5	4.8
					26	11.6	-51	-79	22.1	5.1
	26.5	14.9	30.9135	103.736
					27	11.5	-52	-79	22	5.1
					28	11.5	-51	-79	22.1	5.1
	28.5	8.06	16.8706	104.656
					29	11.4	-53	-80	22.1	5.1
					30	11.1	-54	-81	22.5	5.3
	30.5	13.01	27.5826	106.005
					31	11.1	-53	-81	22.6	5.4
					32	11.2	-54	-81	22.5	5.4
	32.5	5.17	no data	no data
					33	11.1	-53	-80	22.4	5.3
					34	11.1	-55	-82	22.8	5.4
	34.5	7.55	no data	no data
					35	11	-57	-84	23.7	5.7
					36	11.2	-55	-82	22.9	5.4
	36.5	12.22	25.7338	105.294
					37	11.4	-55	-82	22.7	5.4
					38	11.5	-53	-81	23.1	5.5
	38.5	10.98	31.0697	141.483
					39	11.5	-54	-81	23.6	5.6
					40	11.6	-53	-80	23	5.5
	40.5	10.7	28.2907	132.199
					41	11.6	-53	-81	23.3	5.5
					42	11.5	-53	-81	23.4	5.5
	42.5	11.67	37.4184	160.319
					43	11.3	-55	-82	23	5.5
					44	11.3	-55	-82	23.1	5.5
	44.5	11.35	31.4683	138.627
					45	11.1	-56	-83	23.1	5.5
					46	11.1	-57	-84	23.2	5.5
	46.5	8.45	28.2436	167.122
	48.5	8.83	43.4928	246.279
	50.5	8.29	no data	no data
	52.5	6.87	no data	no data
	54.5	5.04	no data	no data
	58	1.13	no data	no data
J	2	8.23	21.8748	132.864
	4	9.99	36.5143	182.754
	6	9.74	29.5649	151.77
	8	9.39	41.5623	221.359
	10	8.15	32.6354	200.168
	12	6.57	59.3239	451.613
	14	9.99	62.8309	314.469
	16	9.74	65.9799	338.706
	18	9.39	65.5452	349.09
	20	8.15	65.6139	402.44
	22	6.57	64.0422	487.532
	26	6.43	37.7444	293.685
	30	4.9	38.8827	396.924
K	3	6.68	no data	no data
	5	5.58	no data	no data
	7	5.52	no data	no data
	9	5.23	no data	no data
	11	4.42	no data	no data
	14	5.51	19.324	175.481
	18	4.11	18.1224	220.253
L	1.5	6.17	232.437	1884.22
					2	9.5	-53	-82	23	5.5
					3	9.7	-50	-79	22	5.2
	3.5	7.68	390.375	2540.84
					4	9.4	-50	-79	21.2	5
					5	9.7	-50	-79	20.9	4.9
	5.5	8.9	335.045	1881.85
					6	10	-50	-79	21.9	5.2
					7	10	-50	-79	19.8	4.6
	7.5	6.02	154.427	1281.77
					8	10	-50	-78	22	5.2
					9	9.7	-50	-79	21.8	5.1
	9.5	7.19	182.434	1269.02
					10	9.9	-51	-79	21.8	5.1
					11	10.1	-50	-79	21.8	5.1
	11.5	7.36	196.738	1335.81
					12	9.9	-51	-79	21.8	5.1
					13	9.9	-50	-79	20.7	4.9
	13.5	7.22	262.986	1821.74
					14	10	-50	-79	20.5	4.8
					15	10.4	-51	-80	23.1	5.4
	15.5	7.34	270.64	1844.1
					16	10	-50	-79	21.7	5.1
					17	10	-50	-79	21.8	5.1
					18	10.1	-50	-79	21.8	5.1
	18.5	6.67	312.728	2344.99
					19	10.2	-50	-78	21.7	5.1
					20	10.2	-50	-79	21.8	5.1
					21	10.1	-51	-80	21.7	5.1
	21.5	8.24	354.74	2153.59
					22	9.8	-51	-80	20.4	4.8
					23	9.8	-53	-82	21.5	5.1
					24	10.1	-51	-80	21.6	5
	24.5	6.74	363.838	2700.69
					26	10	-50	-79	23.3	5.5
					27	10	-52	-81	21.7	5.1
	27.5	5.89	299.939	2547.04
					28	10.1	-51	-80	22.1	5.1
					29	10.2	-50	-79	22	5.1
					30	10.1	-51	-80	21.8	5.1
	30.5	6.51	204.424	1569.11
					31	10.3	-51	-80	21.6	5.1
					32	10.2	-52	-80	22.3	5.3
					33	10	-51	-80	20.9	4.9
	33.5	6.56	224.802	1712.39
					34	10	-51	-80	23.5	5.6
					36.5	9.6	-51	-79	21.5	5
	37.5	5.09	109.729	1078.74
					38	9.9	-51	-80	22.2	5.2
					39.5	9.9	-50	-79	22.1	5.2
					41	10.3	-50	-78	19.8	4.6
	41.5	4.5	151.606	1684.51
					42.5	10.1	-51	-80	22.2	5.2
					44	10.2	-51	-80	22.3	5.2
	45.5	5.07	203.359	2007.1
					47	9.9	-52	-80	22.2	5.2
	52.5	6.8	217.278	1597.63
M	2	19.31	103.753	268.65
	3	10.91	38.5548	176.695
	4	12.16	26.6137	109.431
	5	10.03	no data	no data
	6	10.37	22.6677	109.295
	7	11.71	30.8573	131.756
	8	10.02	29.6176	147.792
	9	10.09	26.8169	132.889
	10	9.28	27.1267	146.157
	11	11.26	37.6866	167.347
	12	11.72	49.6205	211.692
	13	11.15	37.4313	167.853
	14	8.56	36.6246	213.929
	16	11.62	54.3534	233.879
	18	11.84	51.5085	217.519
	20	13.43	82.0657	305.531
	22	10.2	76.9491	377.201
	24	9.77	91.4968	468.254
	26	9.57	110.345	576.513
	28	8.87	146.422	825.376
	30	7.84	266.126	1697.23
	33	9.38	576.878	3075.04
	36	6.81	690.343	5068.6
	41	9.63	966.303	5017.15
	45.5	4.88	459.574	4708.75
N	1	3.03	905.675	14945.1
	1.5	4.47	1724.83	19293.4
	2	7.92	3489.64	22030.5
	2.5	5.02	3119.33	31069
	3	3.43	1790.03	26093.8
	3.5	1.6	677.984	21187
	4	2.83	874.525	15451
	5	2.89	899.191	15556.9
O	2	8.71	no data	no data
	4	13.48	no data	no data
	6	11.57	no data	no data
	8	10.73	no data	no data
	10	6.95	no data	no data
	12.5	11.56	no data	no data
	14.5	9.53	no data	no data
	16.5	8.1	no data	no data
	18.5	9.24	no data	no data
	20.5	6.92	no data	no data
	22.5	8.38	no data	no data
	24.5	6.5	no data	no data
	26.5	5.28	no data	no data
	28.5	8.31	no data	no data
	30.5	6.69	no data	no data
	33.5	7.08	no data	no data
	37	4.14	no data	no data
	41	6.9	no data	no data
	45	6.19	no data	no data
	49	7.65	no data	no data
	54	4.076	no data	no data
P	2	15.25	no data	no data
	4	12.48	no data	no data
	6	13.24	no data	no data
	8	12.32	no data	no data
	10	14.59	no data	no data
	12	10.96	no data	no data
	14	9.18	no data	no data
	16	6.15	no data	no data

## Sheet: Table S3
SI Table 3: 25-hydroxyvitamin D3 (25(OH)D3) concentration (pg/mg; measured and mass corrected) and carbon, nitrogen, sulphur, oxygen and hydrogen isotope ratios (‰) of a serially-sampled lock of human hair from an archaeological individual (SN-243) buried at St. Nicholas Kirk, Aberdeen.
Vitamin D					Stable isotopes
Sample length (from crown, cm) for vitamin D analysis	Sample mass (mg)	Measured hair 25(OH)D3 (pg/μL)	Mass corrected hair 25(OH)D3 (pg/mg)	Sample length (from crown, cm) for CNS analysis	δ13C (‰)	δ15N (‰)	δ³⁴S (‰)	%C	%N	%S	C:N	C:S	N:S	Sample length (from crown, cm) for OH analysis	δ18O (‰) normalized to VSMOW	δ2H (‰) normalized with USGS 42 and USGS 43 hair, relative to VSMOW	δ2H (‰) normalized to VSMOW-SLAP	%O	%H
				0.5	-19.7	12.9	18.2	42.5	14.3	4.38	3.5	26	8	0.5	13.1	-37	-61	22.5	4.7
				1	-20	13	18.6	43.6	14.5	4.77	3.5	24	7	1	13	-38	-62	22.6	4.7
1.5	5.02	34.4014	342.643	1.5	-19.8	13	18.8	44.7	14.2	4.77	3.7	25	7	1.5	13.1	-37	-61	22.7	4.7
				2	-19.9	12.9	19	43	14.5	4.67	3.5	25	7	2	13.1	-37	-61	22.7	4.7
2.5	4.7	97.8068	1040.5	2.5	-19.8	12.9	18.4	43.6	14.3	4.54	3.6	26	7	2.5	13	-34	-58	23.5	4.7
				3	-19.8	13	19	43.7	14.3	4.74	3.6	25	7	3	13.4	-36	-60	23.5	4.8
3.5	4.67	175.387	1877.81	3.5	-19.8	13.1	18.8	44.3	14.7	4.61	3.5	26	7	3.5	13.2	-33	-57	23.7	4.8
				4	-19.8	13	18.8	44	14.5	4.55	3.5	26	7	4	13.4	-34	-58	23.7	4.8
4.5	4.15	159.671	1923.75	4.5	-19.8	12.7	19.2	44.7	14.7	4.49	3.6	27	8	4.5	13.5	-34	-59	23.3	4.7
				5	-19.8	12.6	18.9	41.5	13.7	4.02	3.5	28	8	5	13.5	-34	-59	23.4	4.8
5.5	3.74	150.921	2017.66	5.5	-19.8	12.6	19.1	41.7	13.8	4.14	3.5	27	8	5.5	13.7	-35	-59	23	4.8
				6	-19.9	12.4	19.2	43.8	14.8	4.83	3.4	24	7	6	14	-36	-60	23.2	4.8
				6.5	-19.8	12.6	19.1	43.9	14.6	4.68	3.5	25	7	6.5	13.8	-41	-63	23.2	4.9
7	5.26	143.945	1368.3	7	-20	12.6	19.1	44.1	14.5	4.73	3.5	25	7	7	13.8	-39	-61	23.1	4.9
				7.5	-19.8	12.6	19.1	44.1	14.3	4.84	3.6	24	7	7.5	14.5	-35	-60	22.8	4.7
8	4.03	181.722	2254.62	8	-19.8	12.7	19.1	43.9	14.6	4.59	3.5	26	7	8	14.5	-35	-59	22.7	4.7
				8.5	-19.7	12.7	19.1	42.7	13.7	4.62	3.6	25	7	8.5	14.5	-37	-61	22.9	4.8
9	3.87	151.51	1957.49	9	-19.6	13	19.1	44.2	14.1	4.81	3.7	25	7	9	14.2	-35	-60	23	4.8
				9.5	-19.5	13	19	44.8	14.6	5	3.6	24	7	9.5	14.7	-31	-54	23.3	5.1
				10	-19.6	13.1	19.1	45.3	14.9	4.81	3.5	25	7	10	14.5	-32	-54	23.3	5.1
10.5	5.38	151.917	1411.87	10.5	-19.5	13.1	19.1	45.9	14.9	5.09	3.6	24	7	10.5	14.4	-34	-58	22.6	4.7
				11	-19.2	13.3	19.2	44.4	14	4.85	3.7	24	7	11	14.2	-34	-58	22.8	4.8
				11.5	-19.4	13.3	18.9	42.9	14	4.71	3.6	24	7	11.5	14.6	-33	-57	21.9	4.6
12	3.48	143.953	2068.29	12	-19.4	13.4	18.9	43.4	14.1	4.93	3.6	24	7	12	14.3	-34	-58	22.7	4.8
				12.5	-19.4	13.3	19	43.7	13.9	4.85	3.7	24	7	12.5	14.3	-34	-59	20.9	4.3
				13	-19.5	13.4	18.4	47.9	15.5	4.69	3.6	27	8	13	14.1	-34	-58	23.2	4.8
				13.5	-19.4	13.5	19	45.9	14.8	4.68	3.6	26	7	13.5	14.3	-32	-57	22.9	4.7
14	3.62	135.852	1876.41	14	-19.3	13.5	18.9	48	15.4	4.65	3.6	28	8	14	14.2	-33	-57	23	4.8
				14.5	-19.5	13.1	18.6	47.5	15.4	4.4	3.6	29	8	14.5	13.9	-36	-61	23	4.7
				15	-19.4	13.3	18.4	51.2	16.8	5.29	3.5	26	7	15	13.9	-40	-62	23.5	5
				15.5	-19.6	13.2	18.8	44.9	14.7	4.8	3.6	25	7	15.5	13.9	-35	-59	23.5	4.8
				16	-19.7	12.4	18.6	52.9	17.4	4.65	3.5	30	9	16
				16.5	-19.6	13.1	19	45.5	14.7	4.81	3.6	25	7	16.5
17	3.53	88.6089	1255.08	17	-19.6	13	18.8	45	14.7	4.49	3.6	27	8	17
				18	-19.6	13	18.9	45	14.6	4.68	3.6	26	7	18
				19	-19.6	13.1	18.8	45.1	14.4	4.5	3.6	27	7	19

## Sheet: Table S4
SI Table 4: Differences in (mass corrected) 25(OH)D3 concentration (pg/mg) between individual characteristics, estimated with linear mixed-effects models.
Variables	Estimate	SE	t-values	95% CI
				Lower	Upper
Null Model: AIC = 345
(Intercept)	6.60207	0.3676165	17.9591	5.87457	7.32958
Model 1: AIC = 354
(Intercept)	13.7774	5.011714	2.74903	3.85933	23.6954
Sex	-1.79276	1.45218	-1.2345282	-5.2266166	1.64110278
Age	-0.027140	0.040982	-0.662246	-0.1240484	0.06976751
BMI	-0.126210	0.130677	-0.9658174	-0.4352108	0.18279132
Model 2: AIC = 346
(Intercept)	7.04261	2.17918	3.231767	2.73007	11.3551538
Vitamin D tablet	0.83121	0.8273253	1.0047	-1.125103	2.78752
Sun exposure	-0.514980	0.8808318	-0.584652	-2.597816	1.56786
Fish consumption	-0.363559	0.46256	-0.785971	-1.457340	0.730222
Model 3: AIC = 351
(Intercept)	13.0881	8.19766	1.59656	-3.1348727	29.3109717
Sex	-0.589462	2.86391	-0.2058244	-8.5409408	7.3620173
Age	0.028442	0.086098	0.33034	-0.2106054	0.2674888
BMI	-0.258351	0.174979	-1.4764672	-0.7441699	0.227469
Vitamin D tablet	1.07214	1.04231	1.02862	-1.8217780	3.96606
Sun exposure	-1.388558	1.27917	-1.0855142	-4.9401045	2.1629890
Fish consumption	-0.062389	0.894892	-0.0697163	-2.5470085	2.4222313
SE, standard error; 95% CI, 95% confidence interval; AIC, Akaike Information Criterion; BMI, Body Mass Index. Linear mixed-effects models including log 25(OH)D3 concentration as dependent variable and participant ID as random effects. Model 1 is based on the physical characteristics (sex, age, BMI). Model 2 is based on the lifestyle characteristics (taking daily vitamin D tablet, sun exposure, an…
